# Supplementary material for: Distribution of the Main Apis mellifera Mitochondrial DNA Lineages in Italy Assessed Using an Environmental DNA Approach
Source: Insects. 2021 Jul 8;12(7):620. doi: 10.3390/insects12070620 (PMC8304627; doi:10.3390/insects12070620)
Supplement: Supplementary file 1 [file insects-12-00620-s001.zip]

Archive with 1 entries (1 files):
- insects-1277458-supplementary.pdf
